# Supplementary material for: Epigenetic Suppression of RASAL1 by HDAC3 and Cofactor YY1 Promotes Fibroblast–Myofibroblast Transition and Renal Fibrosis
Source: Research (Wash D C). 2026 Jan 29;9:1073. doi: 10.34133/research.1073 (PMC12852569; doi:10.34133/research.1073)
Supplement: Supplementary 1 — Fig. S1 Table S1 [file research.1073.f1.zip]

Archive with 3 entries (3 files):
- 25-12-1 supplementary figure.tif
- 25-12-3 Supplementary Figure .docx
- Table 1 Patient information.docx
